# Supplementary material for: Safety and feasibility of transjugular intrahepatic portosystemic shunt in elderly patients with liver cirrhosis and refractory ascites
Source: PLoS One. 2020 Jun 25;15(6):e0235199. doi: 10.1371/journal.pone.0235199 (PMC7316253; doi:10.1371/journal.pone.0235199)
Supplement: S1 Dataset — (XLSX) [file pone.0235199.s001.xlsx]

## Sheet: 160 TIPS patients
Group (1=TIPS, 0=paracentesis)	sex (1=female, 2=male)	TIPS indication refractory ascites? 0=no 1=yes	PSG before TIPS (mmHg)	Stent diameter (mm)	age at baseline (years)	MELD	Bilirubin (µmol/L)	platelet count (1000/µl)	sodium (mmol/L)	Creatinine (µmol/L)	INR	Alcohol-related liver disease (0=no, 1=yes)	28-day mortality (0=EOF or LTx; 1= death)	90-day mortality (0=EOF or LTx; 1= death)	1-year mortality (0=EOF or LTx; 1= death)	hospital stay after TIPS (days)	infection during hospital stay (0=no, 1=yes)	HE 1-4 during hospital stay (0=no, 1=yes)	HE 3+4 during hospital stay (0=no, 1=yes)	AKI1-3 during hospital stay (0=no, 1=yes)	AKI 2+3 during hospital stay (0=no, 1=yes)	ACLF1-3 during hospital stay (0=no, 1=yes)	Creatinine course (decrease=0, increase=1)
1	2	1	11.0331	8	53	8.18844	6	189	139	74	1.17	0	0	0	0	4	0	0	0	0	0	0	0
1	1	1	19.8596	10	33	11.8447	27	105	134	65	1.39	0	0	0	0	13	0	1	0	0	0	0	1
1	1	1	5.14879	8	69	10.825	12	158	137	111	1.22	0	0	0	0	14	1	0	0	1	0	1	0
1	1	1	10.2976	8	52	8.56495	16	213	136	68	1.21	1	0	0	0	10	0	0	0	0	0	0	0
1	2	1	6.61987	8	78	16.0949	19	260	136	173	1.29	0	0	0	0	14	0	0	0	0	0	1	0
1	2	1	12.5042	8	69	29.5371	44	152	140	384	1.75	1	0	0	0	33	1	1	1	1	1	1	0
1	1	1	16.1819	8	54	14.1918	31	75	135	108	1.38	1	0	0	0	3	0	0	0	0	0	0	0
1	1	1	15.4464	8	73	15.8613	21	87	133	128	1.58	0	0	0	0	25	1	1	0	0	0	0	0
1	2	1	21.3307	8	46	13.2153	23	93	131	107	1.41	0	0	0	0	4	0	0	0	0	0	0	0
1	2	1	13.2397	8	54	12.1422	28	221	131	78	1.41	1	0	0	0	5	0	0	0	1	1	0	1
1	2	1	16.9174	8	59	24.357	18	36	144	354	1.49	1	0	0	0	6	1	0	0	0	0	1	0
1	2	1	10.2976	8	69	11.631	30	114	139	94	1.25	1	0	0	0	3	0	0	0	0	0	0	0
1	1	1	14.7108	8	57	15.4347	9	179	143	185	1.19	1	0	0	0	5	0	0	0	0	0	0	0
1	1	1	16.1819	10	59	7.69928	8	133	124	78	1.12	1	0	0	0	23	1	0	0	0	0	0	1
1	2	1	19.8596	8	66	18.2423	40	103	130	169	1.24	0	0	1	1	10	0	0	0	0	0	0	0
1	1	1	14.7108	8	52	16.981	61	191	138	58	1.67	1	0	1	1	30	1	1	0	0	0	0	0
1	2	1	19.1241	10	61	10.1182	10	203	132	74	1.39	1	0	0	0	7	0	0	0	0	0	0	0
1	1	1	21.3307	10	54	15.6243	28	76	134	148	1.24	0	0	0	0	6	0	0	0	0	0	0	0
1	2	1	12.5042	8	37	16.6047	29	196	141	120	1.6	0	0	0	0	7	0	0	0	0	0	0	0
1	1	1	13.9753	10	76	8.97114	14	87	133	98	1.15	0	0	0	0	7	0	0	0	0	0	0	0
1	2	1	7.35541	8	59	8.18844	3	298	138	55	1.17	1	0	0	0	7	0	0	0	0	0	0	1
1	1	1	12.5042	8	61	13.2553	55	176	137	36	1.24	1	0	0	0	6	0	0	0	0	0	0	1
1	1	1	11.7687	8	74	17.6718	27	63	138	160	1.41	0	0	1	1	48	1	0	0	1	1	1	1
1	1	1	14	8	52	12.12		123	135	60	1.1	0	0	0	1	9	0	0	0	0	0	0	0
1	1	1	8.82649	8	77	7.18778	8	138	141	85	1.07	0	0	0	0	8	0	0	0	0	0	0	1
1	2	1	25.0084	8	72	8.472	17	172	134	65	1.2	1	0	0	0	6	0	0	0	0	0	0	0
1	2	1	13.9753	8	72	19.8301	9	76	129	189	1.73	0	0	0	0	41	1	1	0	1	0	1	0
1	1	1	13.9753	8	54	10.0766	10	134	134	110	1.15	1	0	0	0	8	0	0	0	0	0	0	0
1	2	1	15.4464	8	36	9.19483	12	56	132	84	1.28	1	0	0	0	4	0	0	0	1	0	0	1
1	1	1	15.4464	8	55	7.99533	12	118	140	61	1.15	1	0	0	0	6	0	0	0	0	0	0	0
1	2	1	14.7108	8	56	14.5542	53	52	131	59	1.41	1	0	0	0	17	0	0	0	0	0	0	0
1	2	1	21.3307	8	61	11.3385	13	50	139	71	1.55	1	0	0	0	21	1	0	0	1	1	0	1
1	2	1	13.2397	8	67	15.8763	21	235	134	121	1.66	0	0	0	0	21	0	0	0	0	0	1	0
1	1	1	21.3307	8	48	15.6967	66	96	130	45	1.45	0	0	0	0	6	0	0	0	0	0	0	1
1	1	1	15.4464	8	57	12.276	19	179	135	112	1.33	0	0	1	1	20	1	1	0	0	0	0	0
1	2	1	14.7108	8	57	11.7152	12	206	136	123	1.21	1	0	0	0	6	0	0	0	0	0	0	0
1	1	1	14.7108	8	71	16.6664	8	105	138	219	1.15	0	0	0	0	7	0	0	0	0	0	0	0
1	1	1	14	8	64	9.78526	7	144	132	95	1.27	1	0	0	0	6	0	0	0	0	0	0	0
1	1	1	21.3307	8	61	32.8701	82	14	138	354	1.91	0	1	1	1	8	0	1	1	0	0	1	0
1	2	1	18.3885	8	47	13.4743	25	85	137	64	1.65	1	0	0	0	4	0	0	0	0	0	0	0
1	1	1	8.82649	8	36	14.613	16	27	139	115	1.66	0	0	0	0	26	0	1	0	0	0	1	0
1	2	1	24	8	58	11.3872	32	58	137	86	1.26	1	0	0	1	5	0	0	0	0	0	0	0
1	2	1	22.8018	8	68	12.5309	23	119	137	88	1.56	0	0	1	1	27	1	1	0	0	0	0	1
1	1	1	16.1819	8	75	14.6521	21	70	134	138	1.33	0	0	1	1	12	1	0	0	0	0	0	0
1	2	1	22.0662	8	56	14.371	10	192	143	152	1.28	1	0	0	1	17	0	1	0	0	0	0	0
1	2	1	18	8	75	11.5441	10	99	136	122	1.2	0	0	0	0	7	0	0	0	0	0	0	0
1	1	1	24	8	52	12.5578	38	107	126	82	1.32	0	0	0	0	16	0	1	1	0	0	0	0
1	2	1	14	8	68	15.1544	16	109	136	162	1.3	1	0	0	0	20	0	0	0	0	0	0	0
1	2	1	20.5951	8	51	15.3197	26	62	134	136	1.33	1	0	0	0	3	0	0	0	0	0	0	0
1	2	1	16.1819	10	76	11.6693	4	191	135	134	1.12	1	0	0	0	4	0	0	0	0	0	0	0
1	1	1	15	8	38	21.8535	19	105	138	354	1.17	0	0	1	1	8	1	0	0	0	0	0	0
1	1	1	22.8018	8	62	20.5597	14	151	137	257	1.42	1	0	1	1	19	1	1	1	1	0	1	0
1	2	1	13	8	54	22.196	12	87	132	492	1.25	1	0	1	1	45	1	0	0	1	1	0	0
1	2	1	17	8	77	12.6092	14	143	122	130	1.25	0	0	0	0	7	0	0	0	0	0	0	0
1	2	1	6	8	56	13.7702	5	101	138	151	1.22	0	0	0	0	7	0	0	0	0	0	0	0
1	2	1	11.7687	8	59	15.2841	29	120	131	111	1.52	0	0	0	0	3	0	0	0	0	0	0	0
1	2	1	18	8	49	25.1471	19	41	140	401	1.57	0	0	0	0	8	0	0	0	0	0	0	0
1	1	1	9.56203	8	45	7.99533	14	165	134	72	1.15	1	0	0	0	5	0	0	0	0	0	0	0
1	2	1	19.8596	8	57	12.7964	34	41	139	64	1.4	0	0	0	0	7	0	0	0	0	0	0	1
1	1	1	13.2397	8	50	15.8464	8	171	137	197	1.17	1	0	0	1	4	0	0	0	0	0	0	0
1	1	1	12.5042	8	59	10.5998	10	40	145	98	1.33	0	0	0	0	30	0	0	0	1	0	0	1
1	1	1	29	8	75	14.9585	24	262	129	113	1.55	0	0	0	0	10	0	0	0	0	0	0	0
1	1	1	18.3885	8	55	11.0281	20	78	132	71	1.43	1	0	0	0	5	0	0	0	1	0	0	1
1	2	1	14	8	54	21.6422	21	258	127	520	1.11	1	1	1	1	3	1	1	0	1	1	1	1
1	1	1	35	8	67	12.5843	14	89	135	149	1.11	0	0	0	0	6	0	0	0	0	0	0	0
1	2	1	15	8	46	10.2198	19	155	139	99	1.23	1	0	0	0	5	0	0	0	0	0	0	0
1	1	1	16	8	51	8.29578	19	100	136	57	1.14	1	0	0	0	7	0	0	0	0	0	0	0
1	2	1	14	8	69	13.106	19	318	130	116	1.39	1	0	0	0	9	0	0	0	0	0	0	0
1	1	1	13	8	55	10.0791	13	105	140	92	1.34	1	0	0	0	6	0	0	0	1	0	0	1
1	2	1	14	8	40	10.1182	9	146	137	78	1.39	1	0	0	0	7	0	0	0	0	0	0	1
1	1	1	11.0331	8	57	9.36848	9	286	138	79	1.3	1	0	0	0	12	1	0	0	1	0	1	1
1	2	1	14	8	66	14.2305	16	128	132	154	1.25	1	0	0	0	3	0	0	0	0	0	0	0
1	2	1	15.4464	8	61	12.9575	20	53	139	104	1.48	1	0	0	0	7	0	0	0	0	0	0	0
1	1	1	26	8	52	13.3765	71	182	133	48	1.15	1	0	0	0	7	0	0	0	0	0	0	0
1	1	1	16.1819	8	59	10.5652	15	117	131	107	1.23	1	0	0	0	5	0	0	0	0	0	0	0
1	2	1	19	8	60	9.99426	14	312	138	98	1.26	1	0	0	0	8	0	0	0	1	0	0	1
1	2	1	18.3885	8	62	13.3194	13	40	137	114	1.49	1	0	0	0	6	0	0	0	0	0	0	0
1	1	1	18	8	59	12.2969	10	47	131	114	1.36	0	0	0	0	3	0	0	0	0	0	0	1
1	1	1	14.7108	8	68	8.37828	5	120	143	72	1.19	1	0	0	0	5	0	0	0	0	0	0	0
1	1	1	31.6283	8	55	13.8956	33	142	125	54	1.56	1	0	0	0	6	0	0	0	0	0	0	0
1	2	1	12.5042	8	27	15.1723	53	29	138	54	1.49	1	0	0	0	2	0	0	0	1	0	0	1
1	2	1	16.9174	8	44	10.6765	19	88	133	85	1.41	1	0	0	0	3	0	0	0	0	0	0	0
1	2	1	11.7687	8	73	13.0053	6	157	129	133	1.27	1	0	0	0	3	0	0	0	0	0	0	0
1	1	1	17	8	56	8.28376	9	220	138	69	1.18	1	0	0	0	27	0	0	0	0	0	0	0
1	2	1	15.4464	8	42	10.548	20	88	128	75	1.37	0	0	0	0	3	0	0	0	0	0	0	0
1	2	1	11.7687	8	74	10.7239	24	211	124	97	1.21	1	0	0	0	6	0	0	0	0	0	0	0
1	1	1	19	8	63	20.5292	38	48	139	138	1.84	1	0	0	1	8	1	0	0	1	0	0	0
1	1	1	11.7687	8	59	8.92921	13	179	140	75	1.25	1	0	0	0	1	0	0	0	0	0	0	0
1	2	1	19	8	57	7.59883	12	116	126	49	1.11	1	0	0	0	2	0	0	0	0	0	0	1
1	2	1	14	8	60	13.2441	17	187	139	108	1.55	1	0	0	0	4	0	0	0	0	0	0	0
1	2	1	18	8	64	10.1396	20	127	134	100	1.19	0	0	0	0	6	0	0	0	0	0	0	0
1	2	1	20	8	63	15.6967	12	126	134	173	1.29	1	0	0	0	6	0	0	0	0	0	0	0
1	2	1	16.9174	8	62	16.909	35	92	127	127	1.47	0	0	0	0	6	0	0	0	0	0	0	0
1	2	1	16.1819	8	78	14.15	7	123	143	165	1.17	0	0	0	0	3	0	0	0	0	0	0	0
1	2	1	23	8	65	8.37099	10	109	134	98	1.09	0	0	0	0	33	0	1	0	1	0	0	0
1	2	1	19.1241	8	59	20.1361	10	53	139	354	1.04	1	0	0	0	9	0	0	0	0	0	0	0
1	2	1	18.3885	8	43	15.7732	19	174	138	160	1.34	1	0	0	0	7	0	0	0	0	0	0	0
1	2	1	14.7108	8	53	10.9104	12	150	130	135	1.04	1	0	0	0	7	0	0	0	0	0	0	0
1	2	1	11.0331	8	55	7.21971	9	174	130	95	1.01	0	0	0	0	5	0	0	0	0	0	0	0
1	1	1		8	42	17.3223	115	44	133	62	1.39	0	0	0	0	18	0	0	0	0	0	0	0
1	2	1	20.5951	8	58	12.7933	30	74	128	62	1.46	0	0	0	0	7	0	0	0	0	0	0	1
1	2	1	15	8	46	15.3152	30	78	129	122	1.39	0	0	0	0	5	0	0	0	0	0	0	1
1	2	1	16.9174	8	67	21.1735	16	85	140	257	1.5	1	0	0	0	20	0	0	0	1	0	0	0
1	2	1	12.5042	8	69	11.7127	11	210	140	142	1.07	1	0	0	1	8	0	0	0	1	0	0	0
1	2	1	18.3885	8	45	9.87383	5	294	122	87	1.36	1	0	0	0	6	0	0	0	0	0	0	0
1	1	1	22.0662	8	76	9.01845	16	135	136	59	1.26	1	0	1	1	26	0	1	0	0	0	0	1
1	1	1	13.9753	8	61	21.6451	7	81	132	354	1.19	0	0	0	0	23	0	1	0	1	1	1	0
1	1	1	11.0331	8	74	7.50296	10	352	123	99	0.95	0	0	1	1	11	0	0	0	1	0	0	1
1	1	1	11.7687	8	67	10.2602	10	196	129	111	1.16	1	0	0	0	3	0	0	0	0	0	0	0
1	2	1	19.8596	8	55	12.7545	24	168	126	126	1.16	1	0	0	1	4	0	0	0	0	0	0	0
1	1	1	19.1241	8	56	18.6318	40	83	134	126	1.65	0	0	0	1	15	1	0	0	1	0	0	0
1	2	1	20.5951	8	80	23.2763	11	108	138	350	1.39	0	1	1	1	18	1	0	0	1	0	0	0
1	2	1	16.1819	8	60	16.6952	20	139	135	160	1.43	1	0	0	0	7	0	1	0	0	0	1	0
1	2	1	18.3885	8	50	10.2219	7	292	134	114	1.13	1	0	0	0	8	0	0	0	0	0	0	0
1	1	1	13.9753	8	45	8.74856	12	147	136	78	1.23	1	0	0	0	3	0	0	0	0	0	0	1
1	2	1	11.7687	8	56	7.61441	6	225	133	99	1.01	1	0	0	0	7	1	0	0	0	0	0	0
1	1	1	23.5373	8	66	8.57329	24	77	125	75	1.08	1	0	0	0	9	1	0	0	0	0	0	0
1	2	1	19.8596	8	51	12.395	27	89	126	84	1.46	1	0	0	0	6	0	0	0	0	0	0	1
1	1	1	11.7687	8	50	9.10699	11	109	137	73	1.27	1	0	0	0	4	0	0	0	0	0	0	0
1	2	1	14.7108	8	79	16.0421	7	111	141	181	1.28	1	0	0	0	7	0	0	0	0	0	1	0
1	1	1	22.0662	8	73	13.2573	26	80	139	105	1.38	0	0	0	0	15	0	0	0	0	0	0	0
1	2	1	22.8018	8	61	12.2694	24	180	130	114	1.21	1	0	0	0	5	0	0	0	0	0	0	0
1	1	1	18	8	64	10.502	10	123	135	115	1.15	1	0	0	0	6	0	0	0	0	0	0	1
1	1	1	20	8	68	12.6849	28	47	138	80	1.48	0	0	0	0	31	0	0	0	1	1	1	1
1	2	1	19	8	63	17.6319	21	167	126	228	1.13	1	0	0	0	10	0	0	0	1	0	0	0
1	2	1	19	8	65	18.5626	56	147	132	135	1.38	1	0	0	0	3	1	0	0	0	0	0	0
1	2	1	18.3885	8	59	7.59883	8	222	133	57	1.11	0	0	1	1	18	1	0	0	1	1	0	1
1	2	1	13.2397	8	57	6.43	17	310	133	75	0.95	1	0	0	0	5	0	0	0	0	0	0	0
1	1	1	6.61987	8	67	6.43	3	366	127	77	0.92	1	0	0	0	7	0	0	0	0	0	0	0
1	2	1	20.5951	8	70	11.7932	16	80	126	155	1	1	0	0	0	10	0	0	0	0	0	0	0
1	1	1	20.5951	8	69	6.97645	8	132	136	73	1.05	1	0	0	0	5	0	0	0	0	0	0	0
1	1	1	20.5951	8	58	22.7716	12	59	148	316	1.45	1	0	1	1	8	0	0	0	0	0	0	0
1	2	1	21	8	73	10.3457	26	109	127	101	1.1	1	0	0	0	18	1	0	0	0	0	0	1
1	1	1	16	8	75	19.6968	9	136	128	354	0.95	0	0	0	0	4	0	0	0	0	0	0	0
1	1	1	19	8	68	11.5943	10	171	137	145	1.04	1	0	0	0	4	0	0	0	0	0	0	0
1	2	1	13	8	55	6.76106	16	158	124	77	1.03	0	0	0	0	4	0	0	0	0	0	0	1
1	1	1	22	8	70	14.4785	14	199	136	196	1.04	0	0	0	0	6	1	0	0	0	0	0	0
1	1	1	25	8	56	9.51592	7	139	131	107	1.12	1	0	0	0	3	0	0	0	0	0	0	0
1	1	1	13.9753	8	57	8.18844	4	290	135	82	1.17	1	0	0	0	14	1	1	0	1	0	0	0
1	2	1	12.5042	8	51	16.6432	11	87	131	178	1.37	1	0	0	0	16	0	1	0	0	0	0	0
1	1	1	15.4464	10	47	19.7997	38	192	136	97	2.33	1	1	1	1	9	1	1	0	1	0	1	1
1	1	1	13.9753	8	55	12.9761	20	80	129	101	1.52	1	0	0	0	6	0	0	0	0	0	0	0
1	2	1	21.3307	8	71	17.859	9	185	141	225	1.25	0	1	1	1	28	1	1	0	1	1	1	0
1	2	1	17.653	8	40	12.8409	53	74	132	66	1.21	0	0	1	1	38	1	1	0	1	1	1	1
1	2	1	12.5042	8	50	9.36848	12	220	136	76	1.3	1	0	0	0	2	0	1	0	0	0	0	1
1	1	1	11.7687	10	72	12.0167	23	58	142	82	1.49	0	0	0	0	3	0	0	0	0	0	0	1
1	2	1	18.3885	8	66	11.9706	16	133	138	88	1.64	1	0	1	1	5	0	1	0	0	0	0	0
1	2	1	16.9174	10	54	10.1985	14	110	135	87	1.4	1	0	0	0	4	0	0	0	0	0	0	0
1	2	1	19.8596	8	69	11.1961	18	102	135	112	1.23	1	0	0	0	6	0	0	0	1	0	1	1
1	2	1	15.4464	8	34	15.32	31	37	137	100	1.63	0	0	0	0	4	0	0	0	0	0	0	0
1	2	1	11.7687	8	79	13.7066	10	163	139	150	1.22	1	0	0	0	6	0	0	0	0	0	0	0
1	2	1	20.5951	8	69	11.434	17	181	135	123	1.18	1	0	1	1	4	0	0	0	0	0	0	0
1	1	1	21.3307	8	57	16.4195	20	135	125	147	1.5	0	0	0	0	5	0	0	0	0	0	0	0
1	1	1	19.1241	8	44	10.47	18	157	135	100	1.27	1	0	0	0	6	0	0	0	0	0	0	1
1	1	1	29.4216	8	49	15.543	16	174	136	156	1.39	1	0	0	0	4	0	0	0	0	0	0	0
1	1	1	18.3885	8	69	13.4873	33	110	136	112	1.23	0	1	1	1	9	1	1	1	1	1	1	1
1	2	1	17.653	8	43	14.9256	61	82	132	82	1.39	0	0	0	1	4	0	0	0	0	0	0	0
1	2	1	13.2397	8	51	11.5688	7	181	140	134	1.11	0	0	0	0	4	0	0	0	0	0	0	0
1	2	1	19.1241	8	31	10.9892	24	112	137	87	1.34	0	0	0	0	11	1	0	0	0	0	0	0
1	1	1	12	8	51	12.8828	32	85	137	55	1.44	0	0	0	0	5	0	0	0	0	0	0	1
0	2				65	15.1525	15	233	132				0	0	0
0	1				77	13.0327	38	41	136				0	0	0
0	2				68	15.6592	43	32	140				0	0	0
0	2				68	10.436	10	40	140				0	0	0
0	2				66	14.6863	45	64	132				0	0	0
0	2				80	8.77191	21	128	139				0	0	0
0	2				71	15.9274	12	206	134				0	0	1
0	2				75	12.8147	10	101	144				0	0	0
0	2				65	9.01845	6	369	131				0	0	1
0	2				67	7.66178	9	180	140				0	0	0
0	1				70	12.2513	3	99	137				0	0	0
0	2				67	22.7366	24	194	137				0	0	0
0	2				76	18.9437	8	129	139				0	0	0
0	2				72	14.1741	28	66	137				0	0	0
0	1				78	9.01845	16	117	139				0	0	0
0	2				71	14	3	284	138				0	1	1
0	1				70	12.0867	4	218	146				0	0	0
0	2				65	9.37358	5	245	135				1	1	1
0	1				72	10.87	10	71	135				1	1	1
0	2				65	16.8586	18	82	138				1	1	1
0	1				69	7.79884	12	250	134				0	0	0
0	2				69	10.1	21	100	138				0	0	0
0	1				76	9.73336	18	131	138				1	1	1
0	2				69	11.9548	6	380	132				0	0	0
0	1				86	7.29196	11	135	134				0	0	0
0	2				68	13.7026	20	159	132				0	0	0
0	1				85	17.547	29	144	137				0	0	0
0	1				67	13.881	35	50	130				0	0	0
0	2				70	16.6865	19	68	140				0	1	1
0	2				77	14.86	28	77	137				0	0	0
0	2				65	13.6132	10	134	139				0	0	0
0	1				66	21.3423	24	78	134				1	1	1
0	2				66	13.041	13	111	132				0	0	0
0	2				77	13.2651	32	76	126				0	0	1
0	2				75	17.1843	16	145	134				0	1	1
0	2				66	11.9633	33	78	125				0	0	0
0	2				68	24.846	30	200	132				0	0	0
0	2				69	17.3873	28	86	135				0	0	0
0	2				74	14.4745	53	111	135				0	0	0
0	2				85	15.6	6	97	142				0	0	1
0	1				68	22.37	14	100	140				0	0	0
0	2				75	10.6298	18	76	134				1	1	1
0	1				65	10.354	20	97	138				0	0	0
0	1				67	15.7206	15	105	119				0	0	0
0	2				72	10.5464	15	243	130				0	0	0
0	2				74	10.3161	21	120	132				0	0	1
0	2				70	9.19483	12	264	135				0	0	0
0	1				69	11.1244	24	175	138				1	1	1
0	2				66	10.9654	40	54	126				0	0	1
0	1				66	17.9685	14	127	146				0	0	0
0	1				78	11.9013	23	148	138				0	0	0
0	1				66	6.08886	4	342	141				0	0	0
0	2				68	10.3812	9	321	138				0	0	0
